# Supplementary material for: A sweat-responsive covalent organic framework film for material-based liveness detection and sweat pore analysis
Source: Nat Commun. 2023 Feb 3;14:578. doi: 10.1038/s41467-023-36291-9 (PMC9894872; doi:10.1038/s41467-023-36291-9)
Supplement: Supplementary file 3 — Supplementary Data 1 [file 41467_2023_36291_MOESM3_ESM.zip]

Archive with 12 entries (12 files):
- 101.jpg
- 102.jpg
- 102_1.jpg
- 102_2.jpg
- 102_3.jpg
- 102_4.jpg
- 103.jpg
- 104.jpg
- 105.jpg
- 106.jpg
- 107.jpg
- 108.jpg
